# Supplementary material for: Adaptive designs undertaken in clinical research: a review of registered clinical trials
Source: Trials. 2016 Mar 19;17:150. doi: 10.1186/s13063-016-1273-9 (PMC4799596; doi:10.1186/s13063-016-1273-9)
Supplement: Additional file 3 — Case studies. XLSX file containing a list of the trials used in the review. Trial number, title and URL are provided. (XLSX 35.2 kb) [file 13063_2016_1273_MOESM3_ESM.xlsx]

## Sheet: Sheet1
Trial number	Title	Url
NCT01056341	Long-Term Study of the Effects of Navarixin (SCH 527123, MK-7123) in Participants With Moderate to Severe COPD (MK-7123-019)	http://clinicaltrials.gov/ct2/show/record?term=adaptive&type=Intr&phase=12&rcv_e=01%2F06%2F2014&rank=95
NCT02008734	Cognitive Behavioral Therapy (CBT) and Physical Exercise for Climacteric Symptoms in Breast Cancer Patients Experiencing Treatment-Induced Menopause: a Multicenter Randomized Trial (EVA project)	http://clinicaltrials.gov/ct2/show/record?term=interim&type=Intr&phase=12&rcv_e=01%2F06%2F2014&rank=153
NCT00669695	Safety and Efficacy Trial of Serostim® in the Treatment of Subjects With Human Immunodeficiency Virus-associated Adipose Redistribution Syndrome (HARS)	http://clinicaltrials.gov/ct2/show/record?term=interim&type=Intr&phase=12&rcv_e=01%2F06%2F2014&rank=47
NCT01327365	Topical 3% Amphotericin B Cream for the Treatment of Cutaneous Leishmaniasis in Colombia (Anfoleish)	http://clinicaltrials.gov/ct2/show/record?term=interim&type=Intr&phase=12&rcv_e=01%2F06%2F2014&rank=128
NCT01222559	Safety Study of Cetuximab, Radiotherapy and Temozolomide in Primary Glioblastoma Multiforme(GERT)	http://clinicaltrials.gov/ct2/show/record?term=interim&type=Intr&phase=12&rcv_e=01%2F06%2F2014&rank=102
NCT00879658	Safety, Tolerability, Efficacy and Optimal Dose Finding Study of BAF312 in Patients With Relapsing-remitting Multiple Sclerosis	http://clinicaltrials.gov/ct2/show/record/NCT00879658?term=adaptive&type=Intr&phase=12&rcv_e=01%2F06%2F2014&rank=40
NCT01302600	A Study of THR-184 in Patients at Risk of Developing Cardiac Surgery Associated-Acute Kidney Injury (CSA-AKI)	http://clinicaltrials.gov/ct2/show/record?term=adaptive&type=Intr&phase=12&rcv_e=01%2F06%2F2014&rank=116
NCT00463567	A Randomized Study Comparing Placebo and ASP3652 in the Treatment of Women With Bladder Pain Syndrome / Interstitial Cystitis (BPS/IC) (AMARANTH)	http://clinicaltrials.gov/ct2/show/record?term=adaptive&type=Intr&phase=12&rcv_e=01%2F06%2F2014&rank=130
NCT00260676	Protective Ventilatory Strategy in Potential Organ Donors	http://clinicaltrials.gov/ct2/show/NCT00260676?term=NCT00260676&rank=1
NCT01420744	A Clinical Study to Investigate the Efficacy, Safety and Pharmacokinetics of ASP3652 in Patients With Chronic Abacterial Prostatitis / Chronic Pelvic Pain Syndrome (CP/CPPS) (AZURE)	http://clinicaltrials.gov/ct2/show/record?term=adaptive&type=Intr&phase=12&rcv_e=01%2F06%2F2014&rank=122
NCT01785186	Efficacy & Safety Study of Oral Aripiprazole in Adolescents With Schizophrenia (ATTAIN 266)	http://clinicaltrials.gov/ct2/show/record?term=interim&type=Intr&phase=12&rcv_e=01%2F06%2F2014&rank=34&sect=Xa9870156
NCT00798369	Study to Evaluate the Efficacy, Safety, Tolerability and Pharmacokinetics of AZD1386 in Patients With Osteoarthritis (OA) of the Knee (OA19)	http://clinicaltrials.gov/ct2/show/record?term=adaptive&type=Intr&phase=12&rcv_e=01%2F06%2F2014&rank=126
NCT00860288	Concurrent Bupropion / Varenicline for Smoking Cessation (ConNic4)	http://clinicaltrials.gov/ct2/show/record?term=adaptive&type=Intr&phase=12&rcv_e=01%2F06%2F2014&rank=162
NCT00740051	Dyskinesia in Parkinson's Disease (Study P04501)	http://clinicaltrials.gov/ct2/show?term=interim&type=Intr&phase=12&rcv_e=01%2F06%2F2014&rank=5
NCT01391338	A Proof-of-principle Study of Oral Treatment of Non-alcoholic Steatohepatitis With a Novel PDE4 Inhibitor ASP9831 (ASTER)	http://clinicaltrials.gov/ct2/show/record?term=adaptive&type=Intr&phase=12&rcv_e=01%2F06%2F2014&rank=124
NCT01613586	Effect of AQW051 in Patients With Memory Impairment	http://clinicaltrials.gov/ct2/show/record?term=adaptive&type=Intr&phase=12&rcv_e=01%2F06%2F2014&rank=127
NCT01735669	SB-773812 Administered In Adults With Schizophrenia	http://clinicaltrials.gov/ct2/show/record?term=interim&type=Intr&phase=12&rcv_e=01%2F06%2F2014&rank=74
NCT00668070	Placebo-Controlled Study to Evaluate the Safety and Efficacy of OPN-305 in Preventing Delayed Renal Graft Function	http://clinicaltrials.gov/ct2/show/record?term=adaptive&type=Intr&phase=12&rcv_e=01%2F06%2F2014&rank=131
NCT00098293	Aprepitant for Prevention of Acute and Delayed Nausea and Vomiting in Patients Receiving a High-emetogenic Dose of Cyclophosphamide for Peripheral Blood Stem Cells Harvesting (PG-APRE1)	http://clinicaltrials.gov/ct2/show/record?term=interim&type=Intr&phase=12&rcv_e=01%2F06%2F2014&rank=151
NCT00989261	Ipilimumab or High-Dose Interferon Alfa-2b in Treating Patients With High-Risk Stage III-IV Melanoma That Has Been Removed by Surgery	http://clinicaltrials.gov/ct2/show/record?term=interim&type=Intr&phase=12&rcv_e=01%2F06%2F2014&rank=195
NCT00259870	A Study to Evaluate Safety, Tolerability, and Efficacy of BAN2401 in Subjects With Early Alzheimer's Disease	http://clinicaltrials.gov/ct2/show/record?term=adaptive&type=Intr&phase=12&rcv_e=01%2F06%2F2014&rank=52
NCT00976560	A Study of Trastuzumab Emtansine Versus Taxane in Patients With Advanced Gastric Cancer	http://clinicaltrials.gov/ct2/show/record?term=adaptive&type=Intr&phase=12&rcv_e=01%2F06%2F2014&rank=56
NCT01540630	A Phase IIa Withdrawal Study of CNV1014802 in Patients With Trigeminal Neuralgia	http://clinicaltrials.gov/ct2/show/NCT01540630?term=trigeminal+neuralgia&rank=10
NCT01245426	Study of SGN-30 (Antibody) in Patients With Refractory or Recurrent Anaplastic Large Cell Lymphoma	http://clinicaltrials.gov/ct2/show/record?term=interim&type=Intr&phase=12&rcv_e=01%2F06%2F2014&rank=68
NCT01777256	T Regulatory Lymphocytes (Treg) Depletion for Cancer Treatment Efficacy and Safety Study (STARTREK)	http://clinicaltrials.gov/ct2/show/record?term=adaptive&type=Intr&phase=12&rcv_e=01%2F06%2F2014&rank=10
NCT01987908	Clinical Investigation on the Acoustic Stimulation in the Treatment of Chronic Tinnitus	http://clinicaltrials.gov/ct2/show/record?term=adaptive&type=Intr&phase=12&rcv_e=01%2F06%2F2014&rank=262
NCT01769820	Dexamethasone for Excessive Menstruation (dexFEM)	http://clinicaltrials.gov/ct2/show/record?term=adaptive&type=Intr&phase=12&rcv_e=01%2F06%2F2014&rank=41
NCT01036022	Study to Determine the Effectiveness of GSK1120212 in BRAF Mutation-positive Melanoma Previously Treated With or Without a BRAF Inhibitor	http://clinicaltrials.gov/ct2/show/record?term=interim&type=Intr&phase=12&rcv_e=01%2F06%2F2014&rank=26&sect=Xa9870156
NCT01042379	Regulatory T Cells in Type 1 Diabetes Patients Treated With IL-2 (DILT1D)	http://clinicaltrials.gov/ct2/show/record?term=adaptive&type=Intr&phase=12&rcv_e=01%2F06%2F2014&rank=37
NCT01246986	The Evaluation of Bococizumab (PF-04950615; RN316) in Reducing the Occurrence of Major Cardiovascular Events in High Risk Subjects (SPIRE-2)	http://clinicaltrials.gov/ct2/show/record?term=interim&type=Intr&phase=12&rcv_e=01%2F06%2F2014&rank=157
NCT01507428	Study of Positron Emission Tomography and Computed Tomography in Guiding Radiation Therapy in Patients With Stage III Non-small Cell Lung Cancer	http://clinicaltrials.gov/ct2/show/record?term=adaptive&type=Intr&phase=12&rcv_e=01%2F06%2F2014&rank=5
NCT01234857	A Study of RO5093151 in Patients With Ocular Hypertension Or Open Angle Glaucoma	http://clinicaltrials.gov/ct2/show/record?term=adaptive&type=Intr&phase=12&rcv_e=01%2F06%2F2014&rank=94
NCT01827267	Intra-Erythrocyte Dexamethasone Sodium Phosphate in Ataxia Teleangiectasia Patients (IEDAT01)	http://clinicaltrials.gov/ct2/show/record?term=adaptive&type=Intr&phase=12&rcv_e=01%2F06%2F2014&rank=175
NCT01037127	Axitinib in Malignant Mesothelioma (N08CPA)	http://clinicaltrials.gov/ct2/show/record?term=interim&type=Intr&phase=12&rcv_e=01%2F06%2F2014&rank=16&sect=Xa9870156
NCT01818063	A Dose-Ranging Study of ATI 7505 in Patients With Postprandial Distress Syndrome	http://clinicaltrials.gov/ct2/show/record?term=adaptive&type=Intr&phase=12&rcv_e=01%2F06%2F2014&rank=101
NCT00612742	Post-Hospitalization Nursing Effectiveness (PHONE) Study	http://clinicaltrials.gov/ct2/show/record?term=adaptive&type=Intr&phase=12&rcv_e=01%2F06%2F2014&rank=174
NCT01995838	A Multicenter, Randomized, Double-blind, Placebo-controlled, Parallel-group, Bayesian Adaptive Randomization Design, Dose Response Study of the Efficacy of E2006 in Adults and Elderly Subjects With Chronic Insomnia	http://clinicaltrials.gov/ct2/show/record/NCT01995838?term=adaptive&type=Intr&phase=12&rcv_e=01%2F06%2F2014&rank=18
NCT01021852	Polysomnography Study of MK6096 in Patients With Primary Insomnia (6096-011)	http://clinicaltrials.gov/ct2/show?term=adaptive&type=Intr&phase=12&rcv_e=01%2F06%2F2014&rank=110
NCT00563706	3-Dimensional Conformal Radiation Therapy Versus Intensity Modulated Radiation Therapy	http://clinicaltrials.gov/ct2/show?term=adaptive&type=Intr&phase=12&rcv_e=01%2F06%2F2014&rank=62
NCT01422902	Adaptive Treatment for Cocaine Dependence	http://clinicaltrials.gov/ct2/show/record?term=adaptive&type=Intr&phase=12&rcv_e=01%2F06%2F2014&rank=9
NCT01908192	Adapting Web-based Instruction to Baseline Knowledge of Physicians-in-training	http://clinicaltrials.gov/ct2/show/record?term=adaptive&type=Intr&phase=12&rcv_e=01%2F06%2F2014&rank=25
NCT00620659	Treatment of Refractory Excessive Daytime Sleepiness in Patients With Obstructive Sleep Apnea/Hypopnea Syndrome (OSA/HS) Using Nasal Continuous Positive Airway Pressure (nCPAP) Therapy (0249-015)	http://clinicaltrials.gov/ct2/show?term=adaptive&type=Intr&phase=12&rcv_e=01%2F06%2F2014&rank=63
NCT01998958	Chemotherapy Plus Monoclonal Antibody in Treating Patients With Acute Promyelocytic Leukemia	http://clinicaltrials.gov/ct2/show/record?term=adaptive&type=Intr&phase=12&rcv_e=01%2F06%2F2014&rank=100
NCT01852110	Pharmacokinetic and Safety Study of Raltegravir and Atazanavir in a Once Daily Dose Regimen in HIV-1 Infected Patients (PRADA)	http://clinicaltrials.gov/ct2/show/record?term=interim&type=Intr&phase=12&rcv_e=01%2F06%2F2014&rank=109
NCT01767311	The Effect of Nasal Carbon Dioxide (CO2) in the Treatment of Mild Headache in People Who Experience Migraines	http://clinicaltrials.gov/ct2/show/record?term=adaptive&type=Intr&phase=12&rcv_e=01%2F06%2F2014&rank=55
NCT00406029	A Randomised, db, Placebo-controlled Study of BI 1356 for 18 Weeks Followed by a 34 Week Double-blind Extension Period (Placebo Patients Switched to Glimepiride) in Type 2 Diabetic Patients for Whom Treatment With Metformin is Inappropriate	http://clinicaltrials.gov/ct2/show/record?term=interim&type=Intr&phase=12&rcv_e=01%2F06%2F2014&rank=7&sect=Xa9870156
NCT01493271	Safety, Tolerability and Efficacy of Indacaterol in Patients With Moderate-to-severe Chronic Obstructive Pulmonary Disease (COPD)	http://clinicaltrials.gov/ct2/show/record?term=adaptive&type=Intr&phase=12&rcv_e=01%2F06%2F2014&rank=129
NCT01225276	Conditioning Regimen in Nonmyeloablative Allogeneic Hematopoietic Stem Cell Transplantation	http://clinicaltrials.gov/ct2/show/record?term=adaptive&type=Intr&phase=12&rcv_e=01%2F06%2F2014&rank=83
NCT01061736	Stereotactic Body Radiation Therapy in Treating Patients With Stage I Non-Small Cell Lung Cancer	http://clinicaltrials.gov/ct2/show?term=%22seamless%22&type=Intr&phase=12&rcv_e=01%2F06%2F2013&rank=5
NCT01874340	LAS41008 in Moderate to Severe Chronic Plaque Psoriasis	http://clinicaltrials.gov/ct2/show/record?term=adaptive&type=Intr&phase=12&rcv_e=01%2F06%2F2014&rank=117
NCT01209702	A Study of RoActemra/Actemra (Tocilizumab) in Patients With Ankylosing Spondylitis Who Have Failed Treatment With NSAIDs	http://clinicaltrials.gov/ct2/show?term=%22seamless%22&type=Intr&phase=12&rcv_e=01%2F06%2F2013&rank=8
NCT01369745	Phase IIB 2-Period Crossover Polysomnography Study in Participants With Primary Insomnia (MK-4305-006)	http://clinicaltrials.gov/ct2/show?term=adaptive&type=Intr&phase=12&rcv_e=01%2F06%2F2014&rank=109
NCT00878501	Safety and Efficacy Study of Ladostigil in Mild to Moderate Probable Alzheimer's Disease	http://clinicaltrials.gov/ct2/show/record?term=adaptive&type=Intr&phase=12&rcv_e=01%2F06%2F2014&rank=125
NCT00506792	A Study Comparing Amorphous Calcium Carbonate (ACC) Versus Crystalline Calcium CCS) in Hypoparathyroidism Patients (AMCS009)	http://clinicaltrials.gov/ct2/show/record?term=adaptive&type=Intr&phase=12&rcv_e=01%2F06%2F2014&rank=121
NCT00518687	A Research Study to Compare the Treatments of a Combination of Elzasonan With Zoloft, to Zoloft Alone, or Placebo in People With Major Depressive Disorder (MDD)	http://clinicaltrials.gov/ct2/show?term=%22GROUP+SEQUENTIAL%22&type=Intr&phase=12&rcv_e=01%2F06%2F2014&rank=4
NCT01656395	A Dose-Ranging Study of MK-1029 in Adults With Persistent Asthma (MK-1029-012)	http://clinicaltrials.gov/ct2/show/record/NCT01656395?term=adaptive&type=Intr&phase=12&rcv_e=01%2F06%2F2014&rank=46
NCT00677807	Open-Label Extension Study of Kuvan for Autism	http://clinicaltrials.gov/ct2/show/record?term=adaptive&type=Intr&phase=12&rcv_e=01%2F06%2F2014&rank=136
NCT01227967	Vaccine Therapy in Treating Patients With Stage IIIB or Stage IV Non-Small Cell Lung Cancer Who Have Finished First-Line Chemotherapy	http://clinicaltrials.gov/ct2/show/record?term=adaptive&type=Intr&phase=12&rcv_e=01%2F06%2F2014&rank=156
NCT01545232	Pragmatic, Randomized Optimal Platelet and Plasma Ratios (PROPPR)	http://clinicaltrials.gov/ct2/show/record/NCT01545232?term=NCT01545232&rank=1
NCT00690716	MCS in the Treatment of Lower Urinary Tract Symptoms (MCS_LUTS)	http://clinicaltrials.gov/ct2/show?term=adaptive&type=Intr&phase=12&rcv_e=01%2F06%2F2014&rank=64
NCT01541046	Risk-Adjusted Combination Chemotherapy in Treating Young Patients With Acute Lymphoblastic Leukemia	http://clinicaltrials.gov/ct2/show/record?term=interim&type=Intr&phase=12&rcv_e=01%2F06%2F2014&rank=61
NCT00283842	Active Comparator-Controlled Study to Assess Safety and Efficacy of ISIS-FXIRx in Total Knee Arthroplasty	http://clinicaltrials.gov/ct2/show/record?term=adaptive&type=Intr&phase=12&rcv_e=01%2F06%2F2014&rank=118
NCT01497938	Outpatient Study to Evaluate Safety and Effectiveness of the Low Glucose Suspend Feature (ASPIRE)	http://clinicaltrials.gov/ct2/show/record?term=adaptive&type=Intr&phase=12&rcv_e=01%2F06%2F2014&rank=236
NCT01601236	Tailored Smoking Cessation Treatment for LIVE FOR LIFE® Participants (LiveForLife2)	http://clinicaltrials.gov/ct2/show/record?term=adaptive&type=Intr&phase=12&rcv_e=01%2F06%2F2014&rank=38
NCT01002417	Vorinostat, Isotretinoin and Temozolomide in Adults With Recurrent Glioblastoma Multiforme (GBM)	http://clinicaltrials.gov/ct2/show/record?term=adaptive&type=Intr&phase=12&rcv_e=01%2F06%2F2014&rank=91
NCT01665092	Management and Treatment of Stress-related Disorders (INTERSTRESS)	http://clinicaltrials.gov/ct2/show/record?term=adaptive&type=Intr&phase=12&rcv_e=01%2F06%2F2014&rank=232
NCT01906489	20-Week Repeat Oral Dose Study of AKB-6548 in Subjects With Chronic Kidney Disease and Anemia	http://clinicaltrials.gov/ct2/show/NCT01906489?term=%22reanalysis%22&type=Intr&phase=12&rcv_e=01%2F06%2F2014&rank=1
NCT01566630	Safety and Efficacy of RLX030 in Pregnant Women With Pre- Eclampsia	http://clinicaltrials.gov/ct2/show/record/NCT01566630?term=adaptive&type=Intr&phase=12&rcv_e=01%2F06%2F2014&rank=99
NCT00594399	I-SPY 2 TRIAL: Neoadjuvant and Personalized Adaptive Novel Agents to Treat Breast Cancer	http://clinicaltrials.gov/ct2/show/record?term=adaptive&type=Intr&phase=12&rcv_e=01%2F06%2F2014&rank=36
NCT00945763	A Study to Evaluate the Safety and Efficacy of Intranasal Esketamine in Treatment-resistant Depression (SYNAPSE)	http://clinicaltrials.gov/ct2/show?term=adaptive&type=Intr&phase=12&rcv_e=01%2F06%2F2014&rank=106
NCT00497146	The PRIMO Study: Paricalcitol Capsules Benefits Renal Failure Induced Cardiac Morbidity in Subjects With Chronic Kidney Disease Stage 3/4	http://clinicaltrials.gov/ct2/show/NCT00497146?term=primo&rank=1
NCT00696787	Study of a Melanoma Vaccine in Stage IIb, IIc, and III Melanoma Patients (MAVIS)	http://clinicaltrials.gov/ct2/show/record?term=adaptive&type=Intr&phase=12&rcv_e=01%2F06%2F2014&rank=103
NCT01752985	Artificial Pancreas Control System in an Outpatient Setting	http://clinicaltrials.gov/ct2/show/record?term=adaptive&type=Intr&phase=12&rcv_e=01%2F06%2F2014&rank=137
NCT00925938	Safety Study Extension of Iloprost Power 15 in Pulmonary Arterial Hypertension (PROWESS 15 Ext)	http://clinicaltrials.gov/ct2/show/record?term=adaptive&type=Intr&phase=12&rcv_e=01%2F06%2F2014&rank=263
NCT00095576	A Clinical Trial of Acamprosate for Treatment of Methamphetamine Addiction (AcampMet)	http://clinicaltrials.gov/ct2/show/record?term=interim&type=Intr&phase=12&rcv_e=01%2F06%2F2014&rank=70
NCT00951015	A Dose Ranging Trial of GSK1349572 and 2 NRTI in HIV-1 Infected, Therapy Naive Subjects (ING112276)	http://clinicaltrials.gov/ct2/show/record/NCT00951015?term=NCT00951015.&rank=1
NCT00242879	Trial of Induction Chemotherapy (ICT) Followed by Concurrent Chemoraditherapy (CR) With Monoclonal Antibody Cetuximab in Locally Advanced Head and Neck Squamous Cell Cancer	http://clinicaltrials.gov/ct2/show/record?term=interim&type=Intr&phase=12&rcv_e=01%2F06%2F2014&rank=97
NCT00551330	Study of Sequential High-dose Chemotherapy in Children With High Risk Medulloblastoma (HR MB-5)	http://clinicaltrials.gov/ct2/show/record?term=interim&type=Intr&phase=12&rcv_e=01%2F06%2F2014&rank=126
NCT01793441	Brain Plasticity-based Cognitive Remediation Available to Veterans With Mild Traumatic Brain Injury (BRAVE)	http://clinicaltrials.gov/ct2/show/record?term=adaptive&type=Intr&phase=12&rcv_e=01%2F06%2F2014&rank=196
NCT01301612	Anagrelide Retard vs. Placebo: Efficacy and Safety in "At-risk" Patients With Essential Thrombocythaemia (ARETA)	http://clinicaltrials.gov/ct2/show/record?term=interim&type=Intr&phase=12&rcv_e=01%2F06%2F2014&rank=49
NCT01328938	Aripiprazole in Fragile X Syndrome	http://clinicaltrials.gov/ct2/show/record?term=adaptive&type=Intr&phase=12&rcv_e=01%2F06%2F2014&rank=185
NCT01091636	Safety and Efficacy Study Using Bevacizumab, Capecitabine and Oxaliplatin for Colorectal Cancer	http://clinicaltrials.gov/ct2/show/record?term=interim&type=Intr&phase=12&rcv_e=01%2F06%2F2014&rank=20&sect=Xa9870156
NCT01955694	Phase IIb Safety and Efficacy Study of BAY94-8862 in Subjects With Worsening Chronic Heart Failure and Left Ventricular Systolic Dysfunction and Either Type 2 Diabetes Mellitus With or Without Chronic Kidney Disease or Moderate Chronic Kidney Disease Alone (ARTS-HF Japan)	https://clinicaltrials.gov/ct2/show/NCT01955694?term=NCT01955694&rank=1
NCT00674635	Phase II Study Evaluating the Safety and Efficacy of GSK315234A in Patients With Rheumatoid Arthritis	http://clinicaltrials.gov/ct2/show/record/NCT00674635?term=adaptive&type=Intr&phase=12&rcv_e=01%2F06%2F2014&rank=21
NCT01968668	Conjoint Analysis of Treatment Preferences for Osteoarthritis	http://clinicaltrials.gov/ct2/show/record?term=adaptive&type=Intr&phase=12&rcv_e=01%2F06%2F2014&rank=192
NCT02001272	European Stop Tyrosine Kinase Inhibitor Study (EURO-SKI)	http://clinicaltrials.gov/ct2/show/record?term=interim&type=Intr&phase=12&rcv_e=01%2F06%2F2014&rank=136
NCT01341535	A Study Comparing Adaptive Biological Imaging - Voxel Intensity - Based Radiotherapy (Adaptive Dose Escalation) Versus Standard Radiotherapy for Head and Neck Cancer	http://clinicaltrials.gov/ct2/show/NCT01341535?term=adaptive&type=Intr&phase=12&rcv_e=01%2F06%2F2014&rank=1
NCT01694836	Multicenter Study to Perioperative Chemotherapy for Resectable Adenocarcinoma in Gastric Cancer	http://clinicaltrials.gov/ct2/show/record?term=interim&type=Intr&phase=12&rcv_e=01%2F06%2F2014&rank=94
NCT00268476	Evaluate Early Glatiramer Acetate Treatment in Delaying Conversion to Clinically Definite Multiple Sclerosis of Subjects Presenting With Clinically Isolated Syndrome (PreCISe)	http://clinicaltrials.gov/ct2/show?term=%22preplanned%22&type=Intr&phase=12&rcv_e=01%2F06%2F2013&rank=8
NCT00268476	STAMPEDE: Systemic Therapy in Advancing or Metastatic Prostate Cancer: Evaluation of Drug Efficacy: A Multi-Stage Multi-Arm Randomised Controlled Trial	http://clinicaltrials.gov/ct2/show/record/NCT00268476?term=STAMPEDE&rank=1
NCT01794663	Rivastigmine Study in Adolescents With Down Syndrome (DS-Riv)	http://clinicaltrials.gov/ct2/show/record?term=adaptive&type=Intr&phase=12&rcv_e=01%2F06%2F2014&rank=139
NCT01555710	Adaptive Phase I HCV Study With Nucleoside Analogue, in Combination With Interferon and Ribavirin (R7128)	http://clinicaltrials.gov/ct2/show/record?term=adaptive&type=Intr&phase=12&rcv_e=01%2F06%2F2014&rank=39
NCT00574275	PTA and Drug Eluting Stents for Infrapopliteal Lesions in Critical Limb Ischemia (PADI)	http://clinicaltrials.gov/ct2/show/record?term=interim&type=Intr&phase=12&rcv_e=01%2F06%2F2014&rank=22&sect=Xa9870156
NCT01166542	A Study of MK-3415, MK-6072, and MK-3415A in Participants Receiving Antibiotic Therapy for Clostridium Difficile Infection (MK-3415A-001) (MODIFY I)	http://clinicaltrials.gov/ct2/show/record?term=adaptive&type=Intr&phase=12&rcv_e=01%2F06%2F2014&rank=134
NCT00430781	Therapy for Patients With Untreated Age-Adjusted International Prognostic Index Low-Intermediate Risk, High-Intermediate Risk, or High Risk Diffuse Large B Cell Lymphoma	http://clinicaltrials.gov/ct2/show/record?term=interim&type=Intr&phase=12&rcv_e=01%2F06%2F2014&rank=14&sect=Xa9870156
NCT01182441	Evaluation of the WATCHMAN LAA Closure Device in Patients With Atrial Fibrillation Versus Long Term Warfarin Therapy (PREVAIL)	http://clinicaltrials.gov/ct2/show/NCT01182441?term=NCT01182441&rank=1
NCT00630370	Docetaxel, Androgen Ablation Therapy, and External-Beam Radiation Therapy in Treating Patients With High-Risk Localized Prostate Cancer	http://clinicaltrials.gov/ct2/show/record?term=adaptive&type=Intr&phase=12&rcv_e=01%2F06%2F2014&rank=102
NCT01303861	Comparing the Efficacy, Safety, and Tolerability of Combination Antivirals (Amantadine, Ribavirin, Oseltamivir) Versus Oseltamivir for the Treatment of Influenza in Adults at Risk for Complications (IRC003)	http://clinicaltrials.gov/ct2/show/record?term=adaptive&type=Intr&phase=12&rcv_e=01%2F06%2F2014&rank=141
NCT00981617	A Study of Ridaforolimus (MK-8669) in Combination With Dalotuzumab (MK-0646) Compared to Standard of Care Treatment in Estrogen Receptor Positive Breast Cancer Patients (MK-8669-041 AM3)	http://clinicaltrials.gov/ct2/show/record?term=adaptive&type=Intr&phase=12&rcv_e=01%2F06%2F2014&rank=98
NCT00059306	Safety and Efficacy Study on the Implantation of the Tension-Free Vaginal Tape (TVT-Secur) Under Local Anesthesia	http://clinicaltrials.gov/ct2/show/record?term=interim&type=Intr&phase=12&rcv_e=01%2F06%2F2014&rank=80
NCT01713361	Study to Evaluate the Effects of TRV120027 in Patients With Heart Failure	http://clinicaltrials.gov/ct2/show?term=adaptive&type=Intr&phase=12&rcv_e=01%2F06%2F2014&rank=115
NCT01830920	Safety and Efficacy Study of BT086 to Evaluate Adjunctive Therapy in sCAP (CIGMA)	http://clinicaltrials.gov/ct2/show/record?term=adaptive&type=Intr&phase=12&rcv_e=01%2F06%2F2014&rank=120
NCT01993186	A Study Evaluating Desvenlafaxine Sustained Release (DVS SR) in Adult Female Outpatients With Fibromyalgia	http://clinicaltrials.gov/ct2/show?term=adaptive&type=Intr&phase=12&rcv_e=01%2F06%2F2014&rank=105
NCT01096082	ALTTO (Adjuvant Lapatinib And/Or Trastuzumab Treatment Optimisation) Study; BIG 2-06/N063D	http://clinicaltrials.gov/ct2/show?term=futility&type=Intr&phase=12&rcv_e=01%2F06%2F2014&rank=13
NCT00832208	Activity and Tolerability of Pazopanib in Advanced and/or Metastatic Liposarcoma. A Phase II Clinical Trial	http://clinicaltrials.gov/ct2/show/record?term=interim&type=Intr&phase=12&rcv_e=01%2F06%2F2014&rank=150
NCT01067443	Clinical Trial to Assess the Safety and Efficacy of Sodium Stibogluconate (SSG) and AmBisome® Combination, Miltefosine and AmBisome® and Miltefosine Alone for the Treatment Visceral Leishmaniasis in Eastern Africa	http://clinicaltrials.gov/ct2/show/record/NCT01067443?term=NCT01067443&rank=1
NCT00321178	Erlotinib Versus Gemcitabine/Carboplatin in Chemo-naive Stage IIIB/IV Non-Small Cell Lung Cancer Patients With Epidermal Growth Factor Receptor (EGFR) Exon 19 or 21 Mutation (ML20981)	http://clinicaltrials.gov/ct2/show/record?term=interim&type=Intr&phase=12&rcv_e=01%2F06%2F2014&rank=112
NCT01336530	Safety and Efficacy of LibiGel® for Treatment of Hypoactive Sexual Desire Disorder in Postmenopausal Women (BLOOM)	http://clinicaltrials.gov/ct2/show/record?term=adaptive&type=Intr&phase=12&rcv_e=01%2F06%2F2014&rank=191
NCT01812369	Use of Acupuncture In Children With Autistic Spectrum Disorder	http://clinicaltrials.gov/ct2/show/record?term=interim&type=Intr&phase=12&rcv_e=01%2F06%2F2014&rank=131
NCT00795613	Efficacy and Safety of MK-7622 as Adjunct Therapy in Participants With Alzheimer's Disease (MK-7622-012)	http://clinicaltrials.gov/ct2/show/record?term=interim&type=Intr&phase=12&rcv_e=01%2F06%2F2014&rank=125
NCT01230775	The Efficacy and Safety of a Selective Estrogen Receptor Beta Agonist (LY500307) for Negative Symptoms and Cognitive Impairment Associated With Schizophrenia	http://clinicaltrials.gov/ct2/show/record?term=adaptive&type=Intr&phase=12&rcv_e=01%2F06%2F2014&rank=255
NCT00490139	Clinical Trial of CNS-targeted HAART (CIT2)	http://clinicaltrials.gov/ct2/show/record?term=interim&type=Intr&phase=12&rcv_e=01%2F06%2F2014&rank=121
NCT00532194	An RCT of Concurrent and Maintenance Cediranib in Women With Platinum-sensitive Relapsed Ovarian Cancer (ICON6)	http://clinicaltrials.gov/ct2/show/record/NCT00532194?term=NCT00532194&rank=1
NCT00324805	GS-7977 With Ribavirin for Hepatitis C (SPARE)	http://clinicaltrials.gov/ct2/show/record?term=interim&type=Intr&phase=12&rcv_e=01%2F06%2F2014&rank=161
NCT00047632	A Phase II Study to Evaluate Efficacy and Safety of Dovitinib (TKI258) in Advanced Scirrhous Gastric Carcinoma Patients	http://clinicaltrials.gov/ct2/show/record?term=interim&type=Intr&phase=12&rcv_e=01%2F06%2F2014&rank=63
NCT01641939	The Effects of Treatment With Vemurafenib on the Immune System in Advanced Melanoma	http://clinicaltrials.gov/ct2/show/record?term=adaptive&type=Intr&phase=12&rcv_e=01%2F06%2F2014&rank=57
NCT00428597	Evaluating Neuroprotection in Aneurysm Coiling Therapy (ENACT)	http://clinicaltrials.gov/ct2/show/record?term=interim&type=Intr&phase=12&rcv_e=01%2F06%2F2014&rank=98
NCT01149655	Intraoperative Hyperthermic Intraperitoneal Chemotherapy With Ovarian Cancer	http://clinicaltrials.gov/ct2/show/record?term=interim&type=Intr&phase=12&rcv_e=01%2F06%2F2014&rank=19&sect=Xa9870156
NCT01069939	Comparative Efficacy & Safety Study of D961H Versus Placebo for the Prevention of Gastric and Duodenal Ulcers With Low-dose Aspirin	http://clinicaltrials.gov/ct2/show/record/NCT01069939?term=interim&type=Intr&phase=12&rcv_e=01%2F06%2F2014&rank=17&sect=Xa9870156
NCT00384774	An Adaptive Design Trial Of GW274150 In The Treatment Of Acute Migraine	http://clinicaltrials.gov/ct2/show?term=adaptive&type=Intr&phase=12&rcv_e=01%2F06%2F2014&rank=30
NCT00754052	Evaluating The Efficacy And Safety Of Donepezil Hydrochloride (Aricept) In The Treatment Of The Cognitive Dysfunction Exhibited By Children With Down Syndrome, Aged 11 To 17	http://clinicaltrials.gov/ct2/show/record?term=adaptive&type=Intr&phase=12&rcv_e=01%2F06%2F2014&rank=154
NCT01354691	Home-based Telehealth Stroke Care: A Randomized Trial for Veterans	http://clinicaltrials.gov/ct2/show/record?term=adaptive&type=Intr&phase=12&rcv_e=01%2F06%2F2014&rank=138
NCT00614198	SB-773812 Administered In Adults With Schizophrenia	http://clinicaltrials.gov/ct2/show/record?term=adaptive&type=Intr&phase=12&rcv_e=01%2F06%2F2014&rank=53
NCT01662895	High-Dose Deferoxamine in Intracerebral Hemorrhage (HI-DEF)	http://clinicaltrials.gov/ct2/show/NCT01662895?term=futility&type=Intr&phase=12&rcv_e=01%2F06%2F2014&rank=1
NCT00176852	Stem Cell Transplant for Hemoglobinopathy	http://clinicaltrials.gov/ct2/show/record?term=%22stopping+rule%22&type=Intr&phase=12&rcv_e=01%2F06%2F2014&rank=3
NCT00570128	The Danish Multicenter Randomised Study on AAI Versus DDD Pacing in Sick Sinus Syndrome	http://clinicaltrials.gov/ct2/show/record?term=adaptive&type=Intr&phase=12&rcv_e=01%2F06%2F2014&rank=153
NCT01905657	Cognitive Behavioral Therapy for Core Autism Symptoms in School-Aged Children: A Randomized, Controlled Trial (BIACA-2)	http://clinicaltrials.gov/ct2/show/record?term=adaptive&type=Intr&phase=12&rcv_e=01%2F06%2F2014&rank=182
NCT00666224	A Study To Investigate Whether PF-04457845 Is Effective In Treating Pain, Is Safe And Tolerable In Patients With Osteoarthritis Of The Knee	http://clinicaltrials.gov/ct2/show/record?term=interim&type=Intr&phase=12&rcv_e=01%2F06%2F2014&rank=33&sect=Xa9870156
NCT00874419	Clinical Trial Testing TH-302 in Combination With Gemcitabine in Previously Untreated Subjects With Metastatic or Locally Advanced Unresectable Pancreatic Adenocarcinoma (MAESTRO)	http://clinicaltrials.gov/ct2/show/record?term=interim&type=Intr&phase=12&rcv_e=01%2F06%2F2014&rank=107
NCT00610337	The Role of Vasopressin in the Social Deficits of Autism	http://clinicaltrials.gov/ct2/show/record?term=adaptive&type=Intr&phase=12&rcv_e=01%2F06%2F2014&rank=216
NCT00164736	Panitumumab and Irinotecan for Malignant Gliomas	http://clinicaltrials.gov/ct2/show/record?term=interim&type=Intr&phase=12&rcv_e=01%2F06%2F2014&rank=142
NCT00450580	Safety and Pharmacokinetics (PK) of Raltegravir in HIV (Human Immunodeficiency Virus)-Infected Children and Adolescents	http://clinicaltrials.gov/ct2/show/record?term=interim&type=Intr&phase=12&rcv_e=01%2F06%2F2014&rank=31&sect=Xa9870156
ISRCTN: 51069819	EME - 10/60/37: TAILoR (TelmisArtan and InsuLin Resistance in HIV): A Dose-Ranging Phase II Randomised Open-Labelled Trial of Telmisartan as a Strategy for the Reduction of Insulin Resistance in HIV-Positive Individuals on Combination Antiretroviral Therapy (cART)	http://www.nets.nihr.ac.uk/projects/eme/106037
ISRCTN 4911786	Physiotherapy Rehabilitation for Osteoporotic Vertebral Fracture (PROVE)	http://www.nets.nihr.ac.uk/__data/assets/pdf_file/0007/81718/PRO-10-99-01.pdf
ISRCTN44922411	HTA - 10/82/01: A Study of Donor Ex-vivo Lung Perfusion in UK Lung Transplantation (DEVELOP-UK)	http://www.nets.nihr.ac.uk/projects/hta/108201
ISRCTN64727867	URL NO LONGER AVAILABLE
EME Project: 11/100/50	EME - 11/100/50: Molecular selection of therapy in metastatic colorectal cancer: a molecularly stratified randomised controlled trial programme (FOCUS 4)	http://www.nets.nihr.ac.uk/projects/eme/1110050
EME - 09/150/28	EME - 09/150/28: Randomized Controlled Trial Comparing Intracoronary Administration of Adenosine or Sodium Nitroprusside to Control for Attenuation of Microvascular Obstruction During Primary Percutaneous Coronary Intervention	http://www.nets.nihr.ac.uk/projects/eme/0915028
EME - 11/14/33	EME - 11/14/33: Low-dose Intravenous Immunoglobulin Treatment for Complex Regional Pain Syndrome ( LIPS ) Randomised Controlled Trial.	http://www.nets.nihr.ac.uk/projects/eme/111433
HTA - 11/36/33	HTA - 11/36/33: Pressure RElieving Support SUrfaces: a Randomised Evaluation 2 (PRESSURE 2)	http://www.nets.nihr.ac.uk/projects/hta/113633
HTA - 10/104/24	HTA - 10/104/24: Safety and efficacy of Triple Antiplatelets for Reducing Dependency after Ischaemic Stroke: the TARDIS randomised controlled trial	http://www.nets.nihr.ac.uk/projects/hta/1010424
HTA - 11/148/01	HTA - 11/148/01: DeCoDer Trial Debt Counselling for Depression in Primary Care: an Adaptive Randomised Controlled Trial.	http://www.nets.nihr.ac.uk/projects/hta/1114801
HTA - 06/303/98	HTA - 06/303/98: PERSEPHONE - duration of trastuzumab study with chemotherapy in early breast cancer: six versus twelve months	http://www.nets.nihr.ac.uk/projects/hta/0630398
HTA - 09/91/21	HTA - 09/91/21: A Randomised Multi-Stage Phase II/III Trial of Standard first-line therapy (sunitinib or pazopanib) Comparing Temporary Cessation with Allowing continuation, in the treatment of locally advanced and/or metastatic Renal Cancer (the STAR trial)	http://www.nets.nihr.ac.uk/projects/hta/099121
HTA - 09/01/47	HTA - 09/01/47: Fast-Forward: a randomised clinical trial testing a 1-week course of curative whole breast radiotherapy against a standard 3-week schedule in terms of local cancer control and late adverse effects in women with early breast cancer	http://www.nets.nihr.ac.uk/projects/hta/090147
HTA - 08/53/25	HTA - 08/53/25: Paediatric European Network for the Treatment of AIDS (PENTA) PENTA 16 Trial: Short-Cycle Therapy (SCT) (5 days on/2 days off) in young people with chronic HIV-infection	http://www.nets.nihr.ac.uk/projects/hta/085325
HTA - 12/29/01	HTA - 12/29/01: A pragmatic adaptive sequential placebo controlled randomised trial to determine the effectiveness of Glycerin trinitrate for retained placenta (Got-it trial)	http://www.nets.nihr.ac.uk/projects/hta/122901
HTA - 11/114/01:	HTA - 11/114/01: PRE-EMPT: Preventing Recurrence of Endometriosis by Means of long acting Progestogen Therapy	http://www.nets.nihr.ac.uk/projects/hta/1111401
MRC Transferred Portfolio - 09/800/23	MRC Transferred Portfolio - 09/800/23: Coronary artery bypass grafting in high-RISk patients randomised to off- or on-Pump surgery: a randomised controlled trial (the CRISP trial)	http://www.nets.nihr.ac.uk/projects/ememrc/0980023
MRC Transferred Portfolio - 09/800/21	MRC Transferred Portfolio - 09/800/21: Beta-Agonist Lung injury TrIal-2 (BALTI-2): a multicentre, randomised, double-blind, placebo-controlled trial and economic evaluation of intravenous infusion of salbutamol versus placebo in patients with acute respiratory distress syndrome	http://www.nets.nihr.ac.uk/projects/ememrc/0980021

## Sheet: Sheet2
Trial number	Title	URL
NCT01301612	Study of Nimotuzumab, Radiation Therapy and Cisplatin Versus Radiation Therapy and Cisplatin for Treatment of Stage IB e IVA UCC(CORUS)	https://clinicaltrials.gov/ct2/show/NCT01301612?term=NCT01301612&rank=1
NCT01225276	Safety and Efficacy Study of Three Different Dosages of NewGam in Patients With CIDP (POINT)	https://clinicaltrials.gov/ct2/show/NCT01225276?term=NCT01225276&rank=1
NCT00610337	Safety and Efficacy of Cethrin® in Adult Subjects With Acute Cervical Spinal Cord Injury	https://clinicaltrials.gov/ct2/show/NCT00610337?term=NCT00610337&rank=1
NCT00630370	A Dose-Ranging Study of ATI 7505 in Patients With Postprandial Distress Syndrome	https://clinicaltrials.gov/ct2/show/NCT00630370?term=NCT00630370&rank=1
NCT00490139	ALTTO (Adjuvant Lapatinib And/Or Trastuzumab Treatment Optimisation) Study; BIG 2-06/N063D	https://clinicaltrials.gov/ct2/show/NCT00490139?term=NCT00490139&rank=1
NCT00268476	STAMPEDE: Systemic Therapy in Advancing or Metastatic Prostate Cancer: Evaluation of Drug Efficacy: A Multi-Stage Multi-Arm Randomised Controlled Trial	https://clinicaltrials.gov/ct2/show/NCT00268476?term=NCT00268476&rank=1
NCT00518687	Efficacy, Immunogenicity, and Safety of a Single Dose of V710 in Adult Patients Scheduled for Cardiothoracic Surgery (V710-003 AM2)	https://clinicaltrials.gov/ct2/show/NCT00518687?term=NCT00518687&rank=1
MRC Transferred Portfolio - 09/800/23	MRC Transferred Portfolio - 09/800/23: Coronary artery bypass grafting in high-RISk patients randomised to off- or on-Pump surgery: a randomised controlled trial (the CRISP trial)	http://www.nets.nihr.ac.uk/projects/ememrc/0980023
HTA - 10/104/24	HTA - 10/104/24: Safety and efficacy of Triple Antiplatelets for Reducing Dependency after Ischaemic Stroke: the TARDIS randomised controlled trial	http://www.nets.nihr.ac.uk/projects/hta/1010424
HTA - 06/303/98	HTA - 06/303/98: PERSEPHONE - duration of trastuzumab study with chemotherapy in early breast cancer: six versus twelve months	http://www.nets.nihr.ac.uk/projects/hta/0630398
NCT00612742	Safety and Efficacy of LibiGel® for Treatment of Hypoactive Sexual Desire Disorder in Postmenopausal Women (BLOOM)	https://clinicaltrials.gov/ct2/show/NCT00612742?term=NCT00612742&rank=1
NCT00059306	Secondary Prevention of Small Subcortical Strokes Trial (SPS3)	https://clinicaltrials.gov/ct2/show/NCT00059306?term=NCT00059306&rank=1
NCT00095576	Investigation of V520 in an HIV Vaccine Proof-of-Concept Study (V520-023)	https://clinicaltrials.gov/ct2/show/NCT00095576?term=NCT00095576&rank=1
HTA - 11/36/33	Pressure Relieving Support Surfaces: a Randomised Evaluation 2 (Pressure 2)	http://www.nets.nihr.ac.uk/__data/assets/pdf_file/0003/96465/PRO-11-36-33.pdf
NCT00164736	Breastfeeding, Antiretroviral, and Nutrition Study	https://clinicaltrials.gov/ct2/show/NCT00164736?term=NCT00164736&rank=1
NCT00463567	26 Week Efficacy, Safety and Tolerability Study of Indacaterol in Patients With Chronic Obstructive Pulmonary Disease (COPD)	https://clinicaltrials.gov/ct2/show/NCT00463567?term=NCT00463567&rank=1
NCT00860288	Efficacy and Long-Term Safety of Vildagliptin as Add-on Therapy to Metformin in Patients With Type 2 Diabetes	https://clinicaltrials.gov/ct2/show/NCT00860288?term=NCT00860288&rank=1
NCT01061736	Evaluation of SAR153191(REGN88)(Sarilumab) on Top of Methotrexate in Rheumatoid Arthritis Patients (RA-MOBILITY)	https://clinicaltrials.gov/ct2/show/NCT01061736?term=NCT01061736&rank=1
EME Project: 11/100/50	EME - 11/100/50: Molecular selection of therapy in metastatic colorectal cancer: a molecularly stratified randomised controlled trial programme (FOCUS 4)	http://www.nets.nihr.ac.uk/projects/eme/1110050
NCT00324805	Chemotherapy With or Without Bevacizumab in Treating Patients With Stage IB, Stage II, or Stage IIIA Non-Small Lung Cancer That Was Removed By Surgery	https://clinicaltrials.gov/ct2/show/NCT00324805?term=NCT00324805&rank=1
MRC Transferred Portfolio - 09/800/21	MRC Transferred Portfolio - 09/800/21: Beta-Agonist Lung injury TrIal-2 (BALTI-2): a multicentre, randomised, double-blind, placebo-controlled trial and economic evaluation of intravenous infusion of salbutamol versus placebo in patients with acute respiratory distress syndrome	http://www.nets.nihr.ac.uk/projects/ememrc/0980021
NCT01227967	Comparing the Efficacy, Safety, and Tolerability of Combination Antivirals (Amantadine, Ribavirin, Oseltamivir) Versus Oseltamivir for the Treatment of Influenza in Adults at Risk for Complications (IRC003)	https://clinicaltrials.gov/ct2/show/NCT01227967?term=NCT01227967&rank=1
HTA - 12/29/01	HTA - 12/29/01: A pragmatic adaptive sequential placebo controlled randomised trial to determine the effectiveness of Glycerin trinitrate for retained placenta (Got-it trial)	http://www.nets.nihr.ac.uk/projects/hta/122901
HTA - 09/91/21	HTA - 09/91/21: A Randomised Multi-Stage Phase II/III Trial of Standard first-line therapy (sunitinib or pazopanib) Comparing Temporary Cessation with Allowing continuation, in the treatment of locally advanced and/or metastatic Renal Cancer (the STAR trial)	http://www.nets.nihr.ac.uk/projects/hta/099121
NCT01905657	Study of Two Doses of MK-3475 (Pembrolizumab) Versus Docetaxel in Previously-Treated Participants With Non-Small Cell Lung Cancer (MK-3475-010/KEYNOTE-010)	https://clinicaltrials.gov/ct2/show/NCT01905657?term=NCT01905657&rank=1
NCT00098293	Trial of Maraviroc (UK-427,857) in Combination With Zidovudine/Lamivudine Versus Efavirenz in Combination With Zidovudine/Lamivudine (MERIT)	https://clinicaltrials.gov/ct2/show/NCT00098293?term=NCT00098293&rank=1
NCT00047632	Safety and Efficacy of Interferon Gamma-1b Plus Chemotherapy for Ovarian and Peritoneal Cancer	https://clinicaltrials.gov/ct2/show/NCT00047632?term=NCT00047632&rank=1
NCT01852110	Efficacy and Safety of MK-7622 as Adjunct Therapy to Donepezil in Participants With Alzheimer's Disease (MK-7622-012)	https://clinicaltrials.gov/ct2/show/NCT01852110?term=NCT01852110&rank=1
NCT01336530	Tepilta® Versus Oxetacaine, Antacids and Placebo	https://clinicaltrials.gov/ct2/show/NCT01336530?term=NCT01336530&rank=1
NCT01767311	A Study to Evaluate Safety, Tolerability, and Efficacy of BAN2401 in Subjects With Early Alzheimer's Disease	https://clinicaltrials.gov/ct2/show/NCT01767311?term=NCT01767311&rank=1
NCT01042379	I-SPY 2 TRIAL: Neoadjuvant and Personalized Adaptive Novel Agents to Treat Breast Cancer	https://clinicaltrials.gov/ct2/show/NCT01042379?term=NCT01042379&rank=1
NCT01303861	Concurrent Bupropion / Varenicline for Smoking Cessation (ConNic4)	https://clinicaltrials.gov/ct2/show/NCT01303861?term=NCT01303861&rank=1
NCT01545232	Pragmatic, Randomized Optimal Platelets and Plasma Ratios (PROPPR)	http://clinicaltrials.gov/ct2/show/record/NCT01545232?term=NCT01545232&rank=1
NCT01694836	Depigoid Birch 5000 Longterm Study in Adults and Adolescents	https://clinicaltrials.gov/ct2/show/NCT01694836?term=NCT01694836&rank=1
NCT01995838	A Multicenter, Randomized, Double-blind, Placebo-controlled, Parallel-group, Bayesian Adaptive Randomization Design, Dose Response Study of the Efficacy of E2006 in Adults and Elderly Subjects With Chronic Insomnia	http://clinicaltrials.gov/ct2/show/record/NCT01995838?term=adaptive&type=Intr&phase=12&rcv_e=01%2F06%2F2014&rank=18
ISRCTN 4911786	Physiotherapy Rehabilitation for Osteoporotic Vertebral Fracture (PROVE)	http://www.nets.nihr.ac.uk/__data/assets/pdf_file/0007/81718/PRO-10-99-01.pdf
NCT01656395	A Dose-Ranging Study of MK-1029 in Adults With Persistent Asthma (MK-1029-012 AM2)	http://clinicaltrials.gov/ct2/show/record/NCT01656395?term=adaptive&type=Intr&phase=12&rcv_e=01%2F06%2F2014&rank=46
NCT01555710	Study of Palifosfamide-tris in Combination With Carboplatin and Etoposide in Chemotherapy Naïve Patients With Extensive-Stage Small Cell Lung Cancer (The MATISSE Study)	https://clinicaltrials.gov/ct2/show/NCT01555710?term=NCT01555710&rank=1
NCT00574275	Aflibercept Compared to Placebo in Term of Efficacy in Patients Treated With Gemcitabine for Metastatic Pancreatic Cancer	https://clinicaltrials.gov/ct2/show/NCT00574275?term=NCT00574275&rank=1
NCT01056341	Study to Demonstrate the Efficacy and Safety of Propranolol Oral Solution in Infants With Proliferating Infantile Hemangiomas Requiring Systemic Therapy	https://clinicaltrials.gov/ct2/show/NCT01056341?term=NCT01056341&rank=1
NCT01812369	Perioperative Chemotherapy for Patients With Locally Advanced Bladder Cancer (VESPER)	https://clinicaltrials.gov/ct2/show/NCT01812369?term=NCT01812369&rank=1
NCT00666224	Evaluate Early Glatiramer Acetate Treatment in Delaying Conversion to Clinically Definite Multiple Sclerosis of Subjects Presenting With Clinically Isolated Syndrome (PreCISe)	https://clinicaltrials.gov/ct2/show/NCT00666224?term=NCT00666224&rank=1
NCT01182441	Evaluation of the WATCHMAN LAA Closure Device in Patients With Atrial Fibrillation Versus Long Term Warfarin Therapy (PREVAIL)	http://clinicaltrials.gov/ct2/show/NCT01182441?term=NCT01182441&rank=1
NCT00532194	An RCT of Concurrent and Maintenance Cediranib in Women With Platinum-sensitive Relapsed Ovarian Cancer (ICON6)	http://clinicaltrials.gov/ct2/show/record/NCT00532194?term=NCT00532194&rank=1
NCT00795613	Positron Emission Tomography (PET)-Adapted Chemotherapy In Advanced Hodgkin Lymphoma (HL) (HD0607)	https://clinicaltrials.gov/ct2/show/NCT00795613?term=NCT00795613&rank=1
NCT01069939	Comparative Efficacy & Safety Study of D961H Versus Placebo for the Prevention of Gastric and Duodenal Ulcers With Low-dose Aspirin	http://clinicaltrials.gov/ct2/show/record/NCT01069939?term=interim&type=Intr&phase=12&rcv_e=01%2F06%2F2014&rank=17&sect=Xa9870156
NCT00677807	Safety, Tolerability and Efficacy of Indacaterol in Patients With Moderate-to-severe Chronic Obstructive Pulmonary Disease (COPD)	https://clinicaltrials.gov/ct2/show/NCT00677807?term=NCT00677807&rank=1
NCT01641939	A Study of Trastuzumab Emtansine Versus Taxane in Patients With Advanced Gastric Cancer	https://clinicaltrials.gov/ct2/show/NCT01641939?term=NCT01641939&rank=1
NCT00283842	Study Evaluating Desvenlafaxine Succinate Sustained-release (DVS SR) in Adult Outpatients With Pain Associated With Diabetic Peripheral Neuropathy	https://clinicaltrials.gov/ct2/show/NCT00283842?term=NCT00283842&rank=1
NCT00981617	ALK33-005: A Study of ALKS33 (RDC-0313) in Adults With Alcohol Dependence	https://clinicaltrials.gov/ct2/show/NCT00981617?term=NCT00981617&rank=1
NCT01874340	Efficacy and Safety of AIN457 (Secukinumab) in Patients With Relapsing Multiple Sclerosis	https://clinicaltrials.gov/ct2/show/NCT01874340?term=NCT01874340&rank=1
ISRCTN: 51069819	EME - 10/60/37: TAILoR (TelmisArtan and InsuLin Resistance in HIV): A Dose-Ranging Phase II Randomised Open-Labelled Trial of Telmisartan as a Strategy for the Reduction of Insulin Resistance in HIV-Positive Individuals on Combination Antiretroviral Therapy (cART)	http://www.nets.nihr.ac.uk/projects/eme/106037
NCT01785186	Evaluation of SQ109, High-dose Rifampicin, and Moxifloxacin in Adults With Smear-positive Pulmonary TB in a MAMS Design	https://clinicaltrials.gov/ct2/show/NCT01785186?term=NCT01785186&rank=1
NCT01830920	A Study of THR-184 in Patients at Risk of Developing Cardiac Surgery Associated-Acute Kidney Injury (CSA-AKI)	https://clinicaltrials.gov/ct2/show/NCT01830920?term=NCT01830920&rank=1
NCT00259870	SB-773812 Administered In Adults With Schizophrenia	https://clinicaltrials.gov/ct2/show/NCT00259870?term=NCT00259870&rank=1
NCT01021852	Polysomnography Study of MK6096 in Patients With Primary Insomnia (6096-011)	http://clinicaltrials.gov/ct2/show?term=adaptive&type=Intr&phase=12&rcv_e=01%2F06%2F2014&rank=110
NCT01209702	A Study of RoActemra/Actemra (Tocilizumab) in Patients With Ankylosing Spondylitis Who Have Failed Treatment With NSAIDs	http://clinicaltrials.gov/ct2/show?term=%22seamless%22&type=Intr&phase=12&rcv_e=01%2F06%2F2013&rank=8
NCT00989261	Efficacy Study for AC220 to Treat Acute Myeloid Leukemia (AML) (ACE)	https://clinicaltrials.gov/ct2/show/NCT00989261?term=NCT00989261&rank=1
NCT00594399	Enhancing Fitness in Older Pre-diabetic Veterans	https://clinicaltrials.gov/ct2/show/NCT00594399?term=NCT00594399&rank=1
NCT01713361	Active Comparator-Controlled Study to Assess Safety and Efficacy of ISIS-FXIRx in Total Knee Arthroplasty	https://clinicaltrials.gov/ct2/show/NCT01713361?term=NCT01713361&rank=1
EME - 09/150/28	EME - 09/150/28: Randomized Controlled Trial Comparing Intracoronary Administration of Adenosine or Sodium Nitroprusside to Control for Attenuation of Microvascular Obstruction During Primary Percutaneous Coronary Intervention	http://www.nets.nihr.ac.uk/projects/eme/0915028
NCT00879658	Safety, Tolerability, Efficacy and Optimal Dose Finding Study of BAF312 in Patients With Relapsing-remitting Multiple Sclerosis	http://clinicaltrials.gov/ct2/show/record/NCT00879658?term=adaptive&type=Intr&phase=12&rcv_e=01%2F06%2F2014&rank=40
NCT01369745	A Phase II Trial Comparing Z-102 With Placebo In Patients With Moderate To Severe Rheumatoid Arthritis (Synergy)	https://clinicaltrials.gov/ct2/show/NCT01369745?term=NCT01369745&rank=1
NCT00690716	The Effect of Nasal Carbon Dioxide (CO2) in the Treatment of Mild Headache in People Who Experience Migraines	https://clinicaltrials.gov/ct2/show/NCT00690716?term=NCT00690716&rank=1
NCT01613586	A Randomized Study Comparing Placebo and ASP3652 in the Treatment of Women With Bladder Pain Syndrome / Interstitial Cystitis (BPS/IC) (AMARANTH)	https://clinicaltrials.gov/ct2/show/NCT01613586?term=NCT01613586&rank=1
NCT01166542	Efficacy Study of REOLYSIN® in Combination With Paclitaxel and Carboplatin in Platinum-Refractory Head and Neck Cancers	https://clinicaltrials.gov/ct2/show/NCT01166542?term=NCT01166542&rank=1
NCT01230775	Anagrelide Retard vs. Placebo: Efficacy and Safety in "At-risk" Patients With Essential Thrombocythaemia (ARETA)	https://clinicaltrials.gov/ct2/show/NCT01230775?term=NCT01230775&rank=1
NCT01794663	Placebo-Controlled Study to Evaluate the Safety and Efficacy of OPN-305 in Preventing Delayed Renal Graft Function	https://clinicaltrials.gov/ct2/show/NCT01794663?term=NCT01794663&rank=1
NCT01002417	MCS in the Treatment of Lower Urinary Tract Symptoms (MCS_LUTS)	https://clinicaltrials.gov/ct2/show/NCT01002417?term=NCT01002417&rank=1
NCT00406029	Dyskinesia in Parkinson's Disease (Study P04501)	https://clinicaltrials.gov/ct2/show/NCT00406029?term=NCT00406029&rank=1
NCT01149655	Efficacy & Safety Study of Oral Aripiprazole in Adolescents With Schizophrenia (ATTAIN 266)	https://clinicaltrials.gov/ct2/show/NCT01149655?term=NCT01149655&rank=1
NCT01665092	Rapid Administration of Carnitine in sEpsis (RACE)	https://clinicaltrials.gov/ct2/show/NCT01665092?term=NCT01665092&rank=1
NCT01327365	Trans-Radial Coronary Interventions Using A Sheathless Guiding Catheter (Sheathless-TRI)	https://clinicaltrials.gov/ct2/show/NCT01327365?term=NCT01327365&rank=1
NCT01497938	Outpatient Study to Evaluate Safety and Effectiveness of the Low Glucose Suspend Feature (ASPIRE)	http://clinicaltrials.gov/ct2/show/record?term=adaptive&type=Intr&phase=12&rcv_e=01%2F06%2F2014&rank=236
NCT00878501	Study to Evaluate the Efficacy, Safety, Tolerability and Pharmacokinetics of AZD1386 in Patients With Osteoarthritis (OA) of the Knee (OA19)	https://clinicaltrials.gov/ct2/show/NCT00878501?term=NCT00878501&rank=1
NCT02001272	EWOC-1 Trial: Carboplatin +/- Paclitaxel in Vulnerable Elderly Patients With Stage III-IV Advanced Ovarian Cancer	https://clinicaltrials.gov/ct2/show/NCT02001272?term=NCT02001272&rank=1
NCT00832208	Open-Label, Sequential Step, Safety and Efficacy Study to Determine the Optimal Single Dose of Ambisome for Patients With Visceral Leishmaniasis	https://clinicaltrials.gov/ct2/show/NCT00832208?term=NCT00832208&rank=1
NCT01391338	A Clinical Study to Investigate the Efficacy, Safety and Pharmacokinetics of ASP3652 in Patients With Chronic Abacterial Prostatitis / Chronic Pelvic Pain Syndrome	https://clinicaltrials.gov/ct2/show/NCT01391338?term=NCT01391338&rank=1
NCT00945763	Single Dose Study of N1539 in the Treatment of Pain Secondary to Dental Impaction Surgery	https://clinicaltrials.gov/ct2/show/NCT00945763?term=NCT00945763&rank=1
NCT00430781	Pazopanib Plus Lapatinib Compared to Lapatinib Alone and Pazopanib Alone In Subjects With Metastatic Cervical Cancer	https://clinicaltrials.gov/ct2/show/NCT00430781?term=NCT00430781&rank=1
NCT00497146	The PRIMO Study: Paricalcitol Capsules Benefits Renal Failure Induced Cardiac Morbidity in Subjects With Chronic Kidney Disease Stage 3/4	http://clinicaltrials.gov/ct2/show/NCT00497146?term=primo&rank=1
NCT00740051	A Randomised, db, Placebo-controlled Study of BI 1356 for 18 Weeks Followed by a 34 Week Double-blind Extension Period (Placebo Patients Switched to Glimepiride) in Type 2 Diabetic Patients for Whom Treatment With Metformin is Inappropriate	https://clinicaltrials.gov/ct2/show/NCT00740051?term=NCT00740051&rank=1
NCT00450580	HIV-1 Infection Study of Once a Day Versus Twice a Day Protease Inhibitor in Antiretroviral Treatment Naive Adults	https://clinicaltrials.gov/ct2/show/NCT00450580?term=NCT00450580&rank=1
NCT00951015	A Dose Ranging Trial of GSK1349572 and 2 NRTI in HIV-1 Infected, Therapy Naive Subjects (ING112276)	http://clinicaltrials.gov/ct2/show/record/NCT00951015?term=NCT00951015.&rank=1
NCT01354691	Safety and Efficacy Study of Ladostigil in Mild to Moderate Probable Alzheimer's Disease	https://clinicaltrials.gov/ct2/show/NCT01354691?term=NCT01354691&rank=1
NCT00260676	Protective Ventilatory Strategy in Potential Organ Donors	http://clinicaltrials.gov/ct2/show/NCT00260676?term=NCT00260676&rank=1
NCT01906489	20-Week Repeat Oral Dose Study of AKB-6548 in Subjects With Chronic Kidney Disease and Anemia	http://clinicaltrials.gov/ct2/show/NCT01906489?term=%22reanalysis%22&type=Intr&phase=12&rcv_e=01%2F06%2F2014&rank=1
NCT00798369	Targeted Dose Finding of Canakinumab (ACZ885) for Management of Acute Flare in Refractory or Contraindicated Gout Patients	https://clinicaltrials.gov/ct2/show/NCT00798369?term=NCT00798369&rank=1
NCT00563706	Study Evaluating Vabicaserin in Subjects With Schizophrenia	https://clinicaltrials.gov/ct2/show/NCT00563706?term=NCT00563706&rank=1
NCT00754052	Evaluating The Efficacy And Safety Of Donepezil Hydrochloride (Aricept) In The Treatment Of The Cognitive Dysfunction Exhibited By Children With Down Syndrome, Aged 11 To 17	http://clinicaltrials.gov/ct2/show/record?term=adaptive&type=Intr&phase=12&rcv_e=01%2F06%2F2014&rank=154
NCT01246986	A Study of LY2157299 in Participants With Hepatocellular Carcinoma	https://clinicaltrials.gov/ct2/show/NCT01246986?term=NCT01246986&rank=1
NCT01067443	Clinical Trial to Assess the Safety and Efficacy of Sodium Stibogluconate (SSG) and AmBisome® Combination, Miltefosine and AmBisome® and Miltefosine Alone for the Treatment Visceral Leishmaniasis in Eastern Africa	http://clinicaltrials.gov/ct2/show/record/NCT01067443?term=NCT01067443&rank=1
NCT00976560	Clinical Study to Test a New Drug to Treat Major Depression (PKI113009)	https://clinicaltrials.gov/ct2/show/NCT00976560?term=NCT00976560&rank=1
NCT01735669	Open Randomized Controlled Trial to Evaluate the Efficacy and Safety of Remifentanil Versus Nitrous Oxide in External Cephalic Version at Term in Singleton Pregnancy in Breech Presentation (REMIVER)	https://clinicaltrials.gov/ct2/show/NCT01735669?term=NCT01735669&rank=1
NCT01328938	GCPGC in Chemotherapy-induced Neutropenia	https://clinicaltrials.gov/ct2/show/NCT01328938?term=NCT01328938&rank=1
NCT00428597	A Study Of Sunitinib Compared To Placebo For Patients With Advanced Pancreatic Islet Cell Tumors	https://clinicaltrials.gov/ct2/show/NCT00428597?term=NCT00428597&rank=1
NCT01091636	Intraoperative Hyperthermic Intraperitoneal Chemotherapy With Ovarian Cancer	https://clinicaltrials.gov/ct2/show/NCT01091636?term=NCT01091636&rank=1
NCT01302600	Safety and Efficacy of Olesoxime (TRO19622) in 3-25 Years SMA Patients.	https://clinicaltrials.gov/ct2/show/NCT01302600?term=NCT01302600&rank=1
HTA - 08/53/25	HTA - 08/53/25: Paediatric European Network for the Treatment of AIDS (PENTA) PENTA 16 Trial: Short-Cycle Therapy (SCT) (5 days on/2 days off) in young people with chronic HIV-infection	http://www.nets.nihr.ac.uk/projects/hta/085325
NCT01420744	Safety and Efficacy Study of BT086 to Evaluate Adjunctive Therapy in sCAP (CIGMA)	https://clinicaltrials.gov/ct2/show/NCT01420744?term=NCT01420744&rank=1
NCT00384774	A Placebo-Controlled Adaptive Treatment Assignment Study of Intravenous COL-144 in the Acute Treatment of Migraine	https://clinicaltrials.gov/ct2/show/NCT00384774?term=NCT00384774&rank=1
NCT00874419	Erlotinib Versus Gemcitabine/Carboplatin in Chemo-naive Stage IIIB/IV Non-Small Cell Lung Cancer Patients With Epidermal Growth Factor Receptor (EGFR) Exon 19 or 21 Mutation (ML20981)	https://clinicaltrials.gov/ct2/show/NCT00874419?term=NCT00874419&rank=1
NCT00321178	BURULICO Drug Trial Study Protocol: RCT SR8/SR4+CR4, GHANA	https://clinicaltrials.gov/ct2/show/NCT00321178?term=NCT00321178&rank=1
NCT01222559	Efficacy and Safety Study of co.Don Chondrosphere to Treat Cartilage Defects	https://clinicaltrials.gov/ct2/show/NCT01222559?term=NCT01222559&rank=1
NCT00570128	Evaluating The Efficacy And Safety Of Donepezil Hydrochloride (Aricept) In Treating Cognitive Dysfunction Exhibited By Children With Down Syndrome	https://clinicaltrials.gov/ct2/show/NCT00570128?term=NCT00570128&rank=1
NCT01507428	Study of Positron Emission Tomography and Computed Tomography in Guiding Radiation Therapy in Patients With Stage III Non-Small Cell Lung Cancer	http://clinicaltrials.gov/ct2/show/record?term=adaptive&type=Intr&phase=12&rcv_e=01%2F06%2F2014&rank=5
NCT01245426	A Study in Asthmatics to Determine the Efficacy and Dose Response of Repeat Doses of GW870086X on Forced Expiratory Volume in 1 Second (FEV1)	https://clinicaltrials.gov/ct2/show/NCT01245426?term=NCT01245426&rank=1
NCT00674635	Phase II Study Evaluating the Safety and Efficacy of GSK315234A in Patients With Rheumatoid Arthritis	http://clinicaltrials.gov/ct2/show/record/NCT00674635?term=adaptive&type=Intr&phase=12&rcv_e=01%2F06%2F2014&rank=21
NCT00242879	A Dose Ranging Study Of GW640385 Boosted With Ritonavir (Rtv) In Comparison To A RTV-Boosted Protease Inhibitor (PI) In HIV-1 Infected PI-Experienced Adults	https://clinicaltrials.gov/ct2/show/NCT00242879?term=NCT00242879&rank=1
NCT01793441	A Study of RG7314 to Investigate Efficacy and Safety in Individuals With Autism Spectrum Disorders	https://clinicaltrials.gov/ct2/show/NCT01793441?term=NCT01793441&rank=1
NCT01769820	Dexamethasone for Excessive Menstruation (dexFEM)	http://clinicaltrials.gov/ct2/show/record?term=adaptive&type=Intr&phase=12&rcv_e=01%2F06%2F2014&rank=41
NCT01908192	Adaptive Phase II Study to Evaluate the Safety & Efficacy of Sodium Benzoate as an Add-on Treatment for Schizophrenia in Adolescents	https://clinicaltrials.gov/ct2/show/NCT01908192?term=NCT01908192&rank=1
NCT00696787	A Study Evaluating Desvenlafaxine Sustained Release (DVS SR) in Adult Female Outpatients With Fibromyalgia	https://clinicaltrials.gov/ct2/show/NCT00696787?term=NCT00696787&rank=1
NCT00620659	Treatment of Refractory Excessive Daytime Sleepiness in Patients With Obstructive Sleep Apnea/Hypopnea Syndrome (OSA/HS) Using Nasal Continuous Positive Airway Pressure (nCPAP) Therapy (0249-015)	http://clinicaltrials.gov/ct2/show?term=adaptive&type=Intr&phase=12&rcv_e=01%2F06%2F2014&rank=63
HTA - 11/148/01	HTA - 11/148/01: DeCoDer Trial Debt Counselling for Depression in Primary Care: an Adaptive Randomised Controlled Trial.	http://www.nets.nihr.ac.uk/projects/hta/1114801
NCT01752985	Study to Evaluate the Effects of BMS-813160 on Protein Loss in the Urine of Subjects With Type 2 Diabetes and Diabetic Kidney Disease	https://clinicaltrials.gov/ct2/show/NCT01752985?term=NCT01752985&rank=1
NCT01036022	Effect of GSK1399686 in Patients With Mild to Moderately Active Ulcerative Colitis	https://clinicaltrials.gov/ct2/show/NCT01036022?term=NCT01036022&rank=1
NCT01234857	A Study of Ridaforolimus (MK-8669) in Combination With Dalotuzumab (MK-0646) Compared to Standard of Care Treatment in Estrogen Receptor Positive Breast Cancer Patients (MK-8669-041 AM3)	https://clinicaltrials.gov/ct2/show/NCT01234857?term=NCT01234857&rank=1
NCT00668070	A Proof-of-principle Study of Oral Treatment of Non-alcoholic Steatohepatitis With a Novel PDE4 Inhibitor ASP9831 (ASTER)	https://clinicaltrials.gov/ct2/show/NCT00668070?term=NCT00668070&rank=1
NCT00551330	Vicriviroc in HIV(R5/X4)-Treatment Experienced Subjects (Study P05057AM5)(COMPLETED)	https://clinicaltrials.gov/ct2/show/NCT00551330?term=NCT00551330&rank=1
EME - 11/14/33	EME - 11/14/33: Low-dose Intravenous Immunoglobulin Treatment for Complex Regional Pain Syndrome ( LIPS ) Randomised Controlled Trial.	http://www.nets.nihr.ac.uk/projects/eme/111433
NCT02008734	Randomized Phase II Study to Assess PD 0332991 in Breast Cancer (POP)	https://clinicaltrials.gov/ct2/show/NCT02008734?term=NCT02008734&rank=1
NCT01827267	Neratinib With and Without Temsirolimus for Patients With HER2 Activating Mutations in Non-Small Cell Lung Cancer	https://clinicaltrials.gov/ct2/show/NCT01827267?term=NCT01827267&rank=1
NCT01341535	A Study Comparing Adaptive Biological Imaging - Voxel Intensity - Based Radiotherapy (Adaptive Dose Escalation) Versus Standard Radiotherapy for Head and Neck Cancer	http://clinicaltrials.gov/ct2/show/NCT01341535?term=adaptive&type=Intr&phase=12&rcv_e=01%2F06%2F2014&rank=1
NCT01541046	Lactobacillus Reuteri DSM 17938 Versus Placebo in the Treatment of Infantile Colic	https://clinicaltrials.gov/ct2/show/NCT01541046?term=NCT01541046&rank=1
NCT01998958	A Study to Evaluate the Safety and Efficacy of Intranasal Esketamine in Treatment-resistant Depression (SYNAPSE)	https://clinicaltrials.gov/ct2/show/NCT01998958?term=NCT01998958&rank=1
NCT01037127	Study to Determine the Effectiveness of GSK1120212 in BRAF Mutation-positive Melanoma Previously Treated With or Without a BRAF Inhibitor	https://clinicaltrials.gov/ct2/show/NCT01037127?term=NCT01037127&rank=1
NCT01968668	Safety and Efficacy of Different Oral Doses of BAY94-8862 in Japanese Subjects With Type 2 Diabetes Mellitus and the Clinical Diagnosis of Diabetic Nephropathy (ARTS-DN Japan)	https://clinicaltrials.gov/ct2/show/NCT01968668?term=NCT01968668&rank=1
NCT01955694	Phase IIb Safety and Efficacy Study of BAY94-8862 in Subjects With Worsening Chronic Heart Failure and Left Ventricular Systolic Dysfunction and Either Type 2 Diabetes Mellitus With or Without Chronic Kidney Disease or Moderate Chronic Kidney Disease Alone (ARTS-HF Japan)	https://clinicaltrials.gov/ct2/show/NCT01955694?term=NCT01955694&rank=1
NCT01818063	Carboplatin and Combination Chemotherapy With or Without Veliparib in Treating Patients With Stage IIB-IIIC Breast Cancer	https://clinicaltrials.gov/ct2/show/NCT01818063?term=NCT01818063&rank=1
NCT00614198	ScanBrit Dietary Intervention in Autism	https://clinicaltrials.gov/ct2/show/NCT00614198?term=NCT00614198&rank=1
NCT01096082	Safety and Efficacy of Lithium Carbonate in Patients With Spinocerebellar Ataxia Type 3	https://clinicaltrials.gov/ct2/show/NCT01096082?term=NCT01096082&rank=1
NCT00669695	Systemic Inflammation and Obstructive Sleep Apnea Syndrome: Effect of Atorvastatin (StatinflaSAS)	https://clinicaltrials.gov/ct2/show/NCT00669695?term=NCT00669695&rank=1
NCT01777256	An Adaptive Phase II Study to Evaluate the Efficacy, Pharmacodynamics, Safety and Tolerability of GSK2586184	https://clinicaltrials.gov/ct2/show/NCT01777256?term=NCT01777256&rank=1
NCT00925938	Efficacy and Safety Study of the Misoprostol Vaginal Priming Insert (MVPI) Prior to Hysteroscopy	https://clinicaltrials.gov/ct2/show/NCT00925938?term=NCT00925938&rank=1
NCT01987908	Evaluation of Different Dose Regimens of Aes-103 Given for 28 Days to Subjects With Stable Sickle Cell Disease	https://clinicaltrials.gov/ct2/show/NCT01987908?term=NCT01987908&rank=1
NCT01601236	Acthar for Treatment of Proteinuria in Diabetic Nephropathy Patients	https://clinicaltrials.gov/ct2/show/NCT01601236?term=NCT01601236&rank=1
NCT01993186	Phase 2 Study of Triheptanoin (UX007) for the Treatment of Glucose Transporter Type 1 Deficiency Syndrome (Glut1 DS)	https://clinicaltrials.gov/ct2/show/NCT01993186?term=NCT01993186&rank=1
NCT01493271	A Study of RO5093151 in Patients With Ocular Hypertension Or Open Angle Glaucoma	https://clinicaltrials.gov/ct2/show/NCT01493271?term=NCT01493271&rank=1
NCT00176852	Stem Cell Transplant for Hemoglobinopathy	http://clinicaltrials.gov/ct2/show/record?term=%22stopping+rule%22&type=Intr&phase=12&rcv_e=01%2F06%2F2014&rank=3
NCT01540630	A Phase IIa Withdrawal Study of CNV1014802 in Patients With Trigeminal Neuralgia	http://clinicaltrials.gov/ct2/show/NCT01540630?term=trigeminal+neuralgia&rank=10
NCT00506792	Safety, Tolerability, Pharmacokinetics, and Pharmacodynamics of QAU145 in Patients With Cystic Fibrosis	https://clinicaltrials.gov/ct2/show/NCT00506792?term=NCT00506792&rank=1
NCT01566630	Safety and Efficacy of RLX030 in Pregnant Women With Pre- Eclampsia	http://clinicaltrials.gov/ct2/show/record/NCT01566630?term=adaptive&type=Intr&phase=12&rcv_e=01%2F06%2F2014&rank=99
